# Supplementary material for: A Surface Conformal Laser‐Assisted Alloying Reaction for 3D‐Printable Solid/Liquid Biphasic Conductors
Source: Small Sci. 2023 Feb 3;3(3):2200089. doi: 10.1002/smsc.202200089 (PMC11935982; doi:10.1002/smsc.202200089)
Supplement: Supplementary file 1 — Supplementary Material [file SMSC-3-2200089-s001.zip]

Archive with 8 entries (8 files):
- Movie S1.mp4
- Movie S2.mp4
- Movie S3.mp4
- Movie S4.mp4
- Movie S5.mp4
- Movie S6.mp4
- Movie S7.mp4
- smsc202200089-sup-0002-SuppData-S2.pdf
